# Supplementary material for: A New Monitoring Strategy of Large Micro-, Meso- and Macro-Litter: A Case Study on Sandy Beaches of Baltic Lagoons and Estuaries
Source: Environ Manage. 2022 Nov 25;72(2):410–23. doi: 10.1007/s00267-022-01755-z (PMC10287572; doi:10.1007/s00267-022-01755-z)
Supplement: Supplementary file 1 — Supplementary 1 [file 267_2022_1755_MOESM1_ESM.xlsx]

## Sheet: i.e. expert 1
Table 1. The top 25 litter items and the possible pollution sources																							Table 2. The different litter sources with a further description.
	Please fill out this table		Fishing and fishing ports	Leisure-, pleasure, recreational boating and ports	Passenger- and cargo shipping	Offshore industry	Passenger- and cargo ports	Tourism and recreational activities	Waste management industry	Wastewater treatment and storm water drainage	Landbased industry and trade										sum %
1	Plastic pieces 5 mm - 25 mm (meso)	Artificial polymer materials	1	2	2	1	3	4	3	3	3	1	5	5	1	15	50	15	15	15	122
2	Cigarette butts and filters	Cigarette butts	2	2	2	1	2	4	2	3	2	5	5	5	1	5	50	5	15	5	96
3	Other glass items / fragments	Glass/ceramics	1	2	1	1	1	4	1	1	1	1	5	1	1	1	50	1	1	1	62
4	Construction material (brick, cement, pipes)	Glass/ceramics	2	2	1	1	2	3	2	1	2	5	5	1	1	5	15	5	1	5	43
5	Plastic pieces > 25 mm (macro)	Artificial polymer materials	1	2	2	1	3	4	3	3	3	1	5	5	1	15	50	15	15	15	122
6	Plastic pieces 2 - 5 mm (lg. micro)	Artificial polymer materials	1	2	2	1	3	4	3	3	3	1	5	5	1	15	50	15	15	15	122
7	Bottles incl. pieces	Glass/ceramics	1	3	2	1	1	4	1	1	1	1	15	5	1	1	50	1	1	1	76
8	Industrial pellets	Artificial polymer materials	1	1	3	1	3	2	2	3	2	1	1	15	1	15	5	5	15	5	63
9	Plastic construction waste; dowels, isolation, …	Artificial polymer materials	1	2	2	1	2	3	2	3	2	1	5	5	1	5	15	5	15	5	57
10	Foam sponge / pu foam	Artificial polymer materials	2	3	2	1	3	2	3	3	3	5	15	5	1	15	5	15	15	15	91
11	Small plastic bags, e.g. freezer bags incl. pieces	Artificial polymer materials	1	2	3	1	3	4	3	3	3	1	5	15	1	15	50	15	15	15	132
12	Paper fragments	Paper/Cardboard	1	2	2	1	2	5	3	2	2	1	5	5	1	5	90	15	5	5	132
13	Shopping Bags incl. pieces	Artificial polymer materials	1	2	3	1	3	4	3	3	3	1	5	15	1	15	50	15	15	15	132
14	Crisp packets/sweet wrappers/chewing gum	Artificial polymer materials	1	2	3	1	3	4	3	3	3	1	5	15	1	15	50	15	15	15	132
15	Foil wrappers, aluminium foil	Metal	1	2	2	1	2	5	2	2	2	1	5	5	1	5	90	5	5	5	122
16	Cotton bud sticks	Artificial polymer materials	1	2	2	1	1	3	3	5	2	1	5	5	1	1	15	15	90	5	138
17	String and cord (diameter less than 1 cm)	Artificial polymer materials	3	3	3	1	3	3	2	3	2	15	15	15	1	15	15	5	15	5	101
18	Other metal pieces < 50 cm	Metal	1	1	2	2	3	3	3	1	2	1	1	5	5	15	15	15	1	5	63
19	Sheets, Industrial packaging, plastic sheeting	Artificial polymer materials	2	2	3	1	3	3	3	3	3	5	5	15	1	15	15	15	15	15	101
20	Ceramic pots and pieces	Glass/ceramics	1	1	1	1	1	4	2	1	3	1	1	1	1	1	50	5	1	15	76
21	Parrafin wax (micro, meso and macro)	Paraffin	3	3	5	2	3	2	3	3	2	15	15	90	5	15	5	15	15	5	180
22	Oil/Tar/Paint particles	Chemicals	3	3	3	2	3	3	3	3	3	15	15	15	5	15	15	15	15	15	125
23	Bottle caps, lids & pull tabs	Metal	1	3	2	1	3	4	2	2	2	1	15	5	1	15	50	5	5	5	102
24	Synthetic rope	Artificial polymer materials	4	4	3	2	4	3	1	1	1	50	50	15	5	50	15	1	1	1	188
25	Other textiles (incl. rags)	Cloth/textile	2	3	2	1	2	4	3	3	3	5	15	5	1	5	50	15	15	15	126
	Table 3. The probability phraseology describing the likelihood of a liter item originating from a possible source.																				108.16
	Probability phraseology	Score	%	Score description
	very likely	5	90	It is very likely that litter items will be entered in very large quantities
	likely	4	50	It is likely that litter items will be entered in large quantities
	possible	3	15	It is possible that litter items will be entered in relevant quantities
	unlikely	2	5	It is unlikely that litter items will be entered in relevant quantities, it cannot excluded, however
	very unlikely	1	1	It is very unlikely that litter items will be entered in relevant quantities, it cannot excluded, however
	not considered/impossible	0	0	It is excluded / impossible that litter items will be entered
