# Supplementary material for: A New Monitoring Strategy of Large Micro-, Meso- and Macro-Litter: A Case Study on Sandy Beaches of Baltic Lagoons and Estuaries
Source: Environ Manage. 2022 Nov 25;72(2):410–23. doi: 10.1007/s00267-022-01755-z (PMC10287572; doi:10.1007/s00267-022-01755-z)
Supplement: Supplementary file 2 — Supplementary 2 [file 267_2022_1755_MOESM2_ESM.xlsx]

## Sheet: top 25
	Supplementary S1. Summary of results of top 25 litter items to possible sources allocation. Median retrieved from source allocation done by 12 experts. In percentage expressed contribution of a source to the composition of every item.
					Score for		Score for		Score for		Score for		Score for		Score for		Score for		Score for		Score for
	Scoring system / Master List of Litter combined with OSPAR List of Litter		composition	%	Fishing and fishing ports	%	Leisure-, pleasure, recreational boating and ports	%	Passenger- and cargo shipping	%	Offshore industry	%	Passenger- and cargo ports	%	Tourism and recreational activities	%	Waste management industry	%	Wastewater treatment and storm water drainage	%	Landbased industry and trade	%
	Column1	Column2	Column3	Column4	Column11	Column12	Column7	Column8	Column9	Column10	Column112	Column123	Column1122	Column1232	Column1123	Column1234	Column1125	Column1236	Column1127	Column1238	Column1129	Column12310
	Cigarette butts and filters	Artificial polymer materials	208	28.8889	1	1.52047	2	3.04094	2	3.04094	1	1.52047	2	3.04094	5	7.60234	3	4.5614	2	3.04094	1	1.52047
	Plastic pieces 5 mm - 25 mm (meso)	Artificial polymer materials	126	17.5	2	1.59091	2	1.59091	2	1.59091	1	0.795455	3	2.38636	4	3.18182	3	2.38636	2	1.59091	3	2.38636
	Other glass items	Glass/ceramics	84	11.6667	1	0.729167	2	1.45833	1	0.729167	1	0.729167	1	0.729167	4	2.91667	3	2.1875	1	0.729167	2	1.45833
	Plastic pieces 2 - 5 mm (lg. micro)	Artificial polymer materials	53	7.36111	2	0.736111	2	0.736111	2	0.736111	1	0.368056	2	0.736111	2	0.736111	3	1.10417	3	1.10417	3	1.10417
	Bottles incl. pieces	Glass/ceramics	35	4.86111	1	0.303819	2	0.607639	2	0.607639	1	0.303819	1	0.303819	4	1.21528	2	0.607639	1	0.303819	2	0.607639
	Plastic pieces > 25 mm (macro)	Artificial polymer materials	35	4.86111	2	0.462963	2	0.462963	2	0.462963	1	0.231481	2	0.462963	4	0.925926	3	0.694444	2	0.462963	3	0.694444
	Construction material (brick, cement, pipes)	Glass/ceramics	31	4.30556	1	0.30754	1	0.30754	1	0.30754	1	0.30754	2	0.615079	1	0.30754	2	0.615079	1	0.30754	4	1.23016
	Industrial pellets	Artificial polymer materials	26	3.61111	0	0	0	0	3	0.77381	1	0.257937	3	0.77381	0	0	2	0.515873	2	0.515873	3	0.77381
	Small plastic bags, e.g. freezer bags incl. pieces	Artificial polymer materials	18	2.5	1	0.138889	2	0.277778	1	0.138889	1	0.138889	2	0.277778	4	0.555556	3	0.416667	2	0.277778	2	0.277778
	Crisp packets/sweet wrappers	Artificial polymer materials	16	2.22222	1	0.123457	2	0.246914	1	0.123457	1	0.123457	2	0.246914	4	0.493827	3	0.37037	2	0.246914	2	0.246914
	Paper fragments	Paper/Cardboard	16	2.22222	1	0.123457	2	0.246914	2	0.246914	1	0.123457	2	0.246914	3	0.37037	3	0.37037	2	0.246914	2	0.246914
	String and cord (diameter less than 1 cm)	Artificial polymer materials	14	1.94444	4	0.338164	3	0.253623	3	0.253623	1	0.0845411	3	0.253623	3	0.253623	2	0.169082	2	0.169082	2	0.169082
	Oil/Tar/Paint particles		11	1.52778	3	0.229167	2	0.152778	3	0.229167	2	0.152778	3	0.229167	1	0.0763889	2	0.152778	2	0.152778	2	0.152778
	Sheets, Industrial packaging, plastic sheeting	Artificial polymer materials	9	1.25	2	0.119048	1	0.0595238	3	0.178571	2	0.119048	3	0.178571	2	0.119048	3	0.178571	2	0.119048	3	0.178571
	Foil wrappers, aluminium foil	Metal	8	1.11111	1	0.0653595	2	0.130719	1	0.0653595	1	0.0653595	1	0.0653595	4	0.261438	3	0.196078	2	0.130719	2	0.130719
	Other textiles (incl. rags)	Cloth/textile	7	0.972222	2	0.0972222	2	0.0972222	2	0.0972222	1	0.0486111	2	0.0972222	4	0.194444	3	0.145833	2	0.0972222	2	0.0972222
	Other metal pieces < 50 cm	Metal	6	0.833333	2	0.0833333	2	0.0833333	2	0.0833333	2	0.0833333	3	0.125	2	0.0833333	3	0.125	1	0.0416667	3	0.125
	Parrafin wax (micro, meso and macro)		6	0.833333	1	0.0520833	1	0.0520833	4	0.208333	2	0.104167	3	0.15625	1	0.0520833	2	0.104167	1	0.0520833	1	0.0520833
	Plastic constraction waste	Artificial polymer materials	3	0.416667	1	0.0219298	2	0.0438596	2	0.0438596	2	0.0438596	2	0.0438596	1	0.0219298	3	0.0657895	2	0.0438596	4	0.0877193
	Shopping Bags incl. Pieces	Artificial polymer materials	3	0.416667	1	0.0245098	2	0.0490196	1	0.0245098	1	0.0245098	1	0.0245098	4	0.0980392	3	0.0735294	2	0.0490196	2	0.0490196
	Plastic caps/lids drinks	Artificial polymer materials	3	0.416667	1	0.0260417	3	0.078125	2	0.0520833	1	0.0260417	1	0.0260417	4	0.104167	2	0.0520833	1	0.0260417	1	0.0260417
	Cotton bud sticks	Artificial polymer materials	2	0.277778	0	0	1	0.0185185	1	0.0185185	1	0.0185185	1	0.0185185	2	0.037037	3	0.0555556	5	0.0925926	1	0.0185185
	Foam sponge	Artificial polymer materials	0	0	2	0	1	0	2	0	3	0	3	0	2	0	3	0	2	0	3	0
	Total		720	100		7.09364		9.99484		10.0129		5.67049		11.038		19.607		15.1483		9.80109		11.6337
	Fishing and fishing ports	7.09364
	Leisure-, pleasure, recreational boating and ports	9.99484
	Passenger- and cargo shipping	10.0129
	Offshore industry	5.67049
	Passenger- and cargo ports	11.038
	Tourism and recreational activities	19.607
	Waste management industry	15.1483
	Wastewater treatment and storm water drainage	9.80109
	Landbased industry and trade	11.6337
